# Supplementary material for: Cognitive Control and Prefrontal Neural Efficiency in Experienced and Novice E-Gamers
Source: Brain Sci. 2025 May 25;15(6):568. doi: 10.3390/brainsci15060568 (PMC12191396; doi:10.3390/brainsci15060568)
Supplement: Supplementary file 1 [file brainsci-15-00568-s001.zip]

Archive with 1 entries (1 files):
- brainsci-3611338-supplementary.pdf
